# Supplementary material for: Both Boceprevir and GC376 efficaciously inhibit SARS-CoV-2 by targeting its main protease
Source: Nat Commun. 2020 Sep 4;11:4417. doi: 10.1038/s41467-020-18233-x (PMC7474075; doi:10.1038/s41467-020-18233-x)
Supplement: Supplementary file 4 — Source Data [file 41467_2020_18233_MOESM4_ESM.xlsx]

## Sheet: Figure 1a
Figure 1a
Time/min	1#	2#	3#	4#	5#	6#	7#	8#	9#	no compound	No enzyme
1	35.96	-75.4	-201.84	47.56	37.12	-22.04	52.2	40.6	116	105.56	0
2	47.56	60.32	54.52	269.12	42.92	66.12	76.56	113.68	186.76	218.08	-46
3	164.72	280.72	106.72	447.76	256.36	207.64	387.44	323.64	473.28	455.88	-7
4	299.28	343.36	249.4	649.6	243.6	381.64	479.08	472.12	619.44	546.36	-55
5	194.88	603.2	284.2	828.24	379.32	609	698.32	777.2	774.88	610.16	-46
6	411.8	690.2	489.52	1110.12	719.2	684.4	876.96	972.08	865.36	648.44	-3
7	497.64	795.76	663.52	1206.4	612.48	767.92	1009.2	1015	1069.52	829.4	-8
8	585.8	1023.12	817.8	1375.76	661.2	1003.4	1097.36	1276	1137.96	1016.16	34
9	712.24	1135.64	729.64	1545.12	830.56	1131	1256.28	1417.52	1342.12	1081.12	40
10	850.28	1104.32	1011.52	1749.28	893.2	1121.72	1400.12	1740	1517.28	1372.28	49
11	926.84	1489.44	1260.92	1837.44	1046.32	1404.76	1527.72	1717.96	1669.24	1421	14
12	1069.52	1606.6	1339.8	2139.04	1061.4	1560.2	1654.16	1804.96	1792.2	1465.08	129
13	1177.4	1622.84	1469.72	2267.8	1303.84	1715.64	1903.56	2091.48	1912.84	1653	145
14	1146.08	1698.24	1554.4	2429.04	1332.84	1657.64	1872.24	2090.32	2056.68	1857.16	199
15	1307.32	2117	1622.84	2737.6	1436.08	1943	1999.84	2390.76	2270.12	1715.64	82
16	1540.48	2142.52	1799.16	2645.96	1452.32	2001	2343.2	2539.24	2376.84	2042.76	62
17	1537	2202.84	1968.52	2874.48	1711	2111.2	2415.12	2647.12	2333.92	2142.52	182
18	1653	2257.36	2069.44	3155.2	1775.96	2229.52	2642.48	2710.92	2454.56	2227.2	95
19	1723.76	2387.28	2208.64	3128.52	1930.24	2404.68	2737.6	2853.6	2565.92	2291	110
20	1871.08	2427.88	2128.6	3266.56	1963.88	2462.68	2775.88	3103	2777.04	2480.08	71
21	2090.32	2651.76	2367.56	3492.76	2039.28	2694.68	2987	3241.04	2867.52	2601.88	103
22	2140.2	2882.6	2684.24	3638.92	2166.88	2664.52	2927.84	3515.96	3084.44	2524.16	180
23	2082.2	2882.6	2677.28	3728.24	2213.28	2796.76	3195.8	3658.64	3261.92	2858.24	131
24	2233	3061.24	2532.28	3795.52	2438.32	2947.56	3296.72	3596	3258.44	2973.08	128
25	2285.2	3057.76	2714.4	4005.48	2531.12	3224.8	3351.24	3766.52	3369.8	3092.56	207
26	2415.12	3084.44	2925.52	4138.88	2614.64	3031.08	3460.28	4040.28	3539.16	3195.8	117
27	2572.88	3364	2931.32	4137.72	2736.44	3444.04	3739.84	4174.84	3571.64	3161	173
28	2607.68	3585.56	3163.32	4358.12	2882.6	3485.8	3779.28	4366.24	3863.96	3330.36	122
29	2579.84	3655.16	3192.32	4469.48	2912.76	3417.36	3925.44	4232.84	3924.28	3368.64	157
30	2888.4	3759.56	3278.16	4678.28	3130.84	3591.36	4115.68	4568.08	4057.68	3518.28	130
31	2799.08	3663.28	3464.92	4669	3018.32	3657.48	3915	4506.6	4261.84	3734.04	122
32	3087.92	3841.92	3549.6	5059.92	3223.64	3836.12	4116.84	4718.88	4119.16	3772.32	285
33	3091.4	4129.6	3660.96	4962.48	3186.52	3847.72	4302.44	4976.4	4343.04	3852.36	93
34	3343.12	4128.44	3657.48	5025.12	3381.4	3850.04	4489.2	4999.6	4394.08	3917.32	154
35	3324.56	4040.28	3758.4	5085.44	3456.8	4129.6	4626.08	5104	4498.48	3894.12	77
36	3437.08	4391.76	3977.64	5162	3563.52	4042.6	4544.88	5047.16	4542.56	4153.96	134
37	3484.64	4180.64	4006.64	5240.88	3698.08	4192.24	4687.56	5428.8	4601.72	4283.88	171
38	3393	4384.8	4076.24	5436.92	3654	4308.24	4769.92	5470.56	4780.36	4149.32	191
39	3470.72	4593.6	4108.72	5671.24	3778.12	4675.96	4936.96	5543.64	4731.64	4271.12	116
40	3713.16	4665.52	4352.32	5631.8	3861.64	4534.44	5017	5837.12	4761.8	4417.28	76
41	3945.16	4657.4	4522.84	5664.28	3894.12	4622.6	4903.32	5684	5047.16	4614.48	139
42	3683	4805.88	4504.28	5643.4	3902.24	4718.88	5249	5864.96	5116.76	4580.84	207
43	3908.04	4868.52	4779.2	6005.32	4140.04	4894.04	5131.84	6013.44	5275.68	4814	171
44	4107.56	4913.76	4699.16	5927.6	4246.76	4836.04	5303.52	6165.4	5238.56	4788.48	294
45	4244.44	5148.08	4868.52	5980.96	4261.84	4950.88	5453.16	6083.04	5417.2	4824.44	148
46	4348.84	5167.8	5115.6	6272.12	4234	5153.88	5689.8	6093.48	5492.6	5117.92	170
47	4380.16	5208.4	5200.28	6268.64	4326.8	5276.84	5588.88	6464.68	5441.56	5090.08	188
48	4503.12	5294.24	5333.68	6610.84	4484.56	5484.48	5652.68	6537.76	5581.92	5056.44	123
49	4417.28	5556.4	5215.36	6138.72	4434.68	5242.04	5753.6	6670	5631.8	5076.16	95
50	4561.12	5681.68	5254.8	6433.36	4433.52	5442.72	6012.28	6733.8	5831.32	5194.48	179
51	4648.12	5571.48	5283.8	6528.48	4729.32	5521.6	6142.2	6734.96	5709.52	5206.08	129
52	4919.56	5552.92	5528.56	6630.56	4598.24	5678.2	6146.84	6977.4	5824.36	5290.76	193
53	4804.72	5903.24	5635.28	6799.92	4954.36	5737.36	6108.56	7024.96	6128.28	5289.6	154
54	4888.24	5963.56	5782.6	6818.48	4968.28	5709.52	6189.76	7339.32	6077.24	5532.04	82
55	4875.48	6015.76	5656.16	6853.28	4936.96	5725.76	6186.28	7406.6	6313.88	5454.32	193
56	5001.92	6063.32	5954.28	6957.68	5055.28	5965.88	6345.2	7624.68	6200.2	5835.96	190
57	5035.56	6080.72	5887	6929.84	5193.32	5927.6	6424.08	7585.24	6523.84	5892.8	156
58	5100.52	6188.6	5991.4	6933.32	5313.96	6011.12	6497.16	7595.68	6313.88	5742	103
59	5245.52	6105.08	6138.72	7214.04	5157.36	6066.8	6596.92	7730.24	6296.48	5861.48	152
60	5367.32	6500.64	6109.72	7165.32	5354.56	6257.04	6794.12	7948.32	6428.72	5972.84	155

## Sheet: Figure 1b
Figure 1b
Time/min	11#	10#	12#	13#	14#	15#	16#	17#	18#	no compound	No enzyme
1	0	0	0	0	0	0	0	0	0	0	0
2	-4	64	206	234	217	79	209	64	-49	209	-46
3	-31	334	267	486	344	283	353	334	-43	353	-7
4	106	428	417	495	462	473	603	428	-67	603	-55
5	88	630	660	635	580	508	612	630	-72	612	-46
6	77	818	897	785	750	542	747	818	-23	747	-3
7	51	898	982	1022	767	752	932	898	-77	932	-8
8	98	1082	1043	1143	981	781	987	1082	-148	987	34
9	126	1204	1191	1331	1030	967	1130	1204	-66	1130	40
10	189	1361	1422	1428	1172	1018	1247	1361	-106	1247	49
11	125	1575	1450	1582	1209	1197	1446	1575	-120	1446	14
12	87	1656	1589	1647	1391	1266	1496	1656	-91	1496	129
13	280	1853	1755	1926	1529	1321	1569	1853	-74	1569	145
14	122	1932	1919	1940	1633	1528	1722	1932	-67	1722	199
15	123	2072	1906	2128	1679	1549	1980	2072	-119	1980	82
16	276	2252	2051	2334	1987	1687	2013	2252	-91	2013	62
17	335	2358	2123	2368	1906	1748	2149	2358	-49	2149	182
18	414	2401	2395	2458	2089	1877	2296	2401	-114	2296	95
19	283	2571	2423	2639	2224	1975	2340	2571	-166	2340	110
20	340	2685	2715	2650	2204	1998	2394	2685	-57	2394	71
21	274	2875	2535	2831	2386	2144	2536	2875	-117	2536	103
22	395	2974	2734	2851	2433	2250	2789	2974	-119	2789	180
23	392	3186	3026	3050	2521	2328	2918	3186	-91	2918	131
24	334	3178	2973	3186	2679	2275	2973	3178	-120	2973	128
25	339	3489	3192	3274	2781	2345	2904	3489	-66	2904	207
26	466	3492	3051	3319	2850	2626	3207	3492	-204	3207	117
27	605	3575	3271	3425	2912	2689	3312	3575	-162	3312	173
28	540	3636	3293	3595	3115	2669	3242	3636	-83	3242	122
29	631	3769	3483	3749	3179	2801	3345	3769	-102	3345	157
30	613	3817	3615	3703	3286	2905	3432	3817	-161	3432	130
31	584	3921	3545	3911	3332	2914	3731	3921	-121	3731	122
32	578	4205	3751	4031	3296	3045	3654	4205	-137	3654	285
33	643	4171	3674	3925	3478	3197	3643	4171	-194	3643	93
34	638	4319	3745	4184	3761	3180	3959	4319	-89	3959	154
35	657	4327	4062	4268	3783	3310	4076	4327	-163	4076	77
36	766	4488	3967	4283	3685	3306	4118	4488	-116	4118	134
37	689	4568	4237	4375	3885	3296	4225	4568	-111	4225	171
38	825	4720	4310	4471	3925	3531	4022	4720	-177	4022	191
39	831	4823	4482	4555	3999	3558	4493	4823	-113	4493	116
40	775	4872	4577	4777	3915	3620	4631	4872	-167	4631	76
41	846	5048	4500	4616	4039	3726	4556	5048	-189	4556	139
42	818	4993	4660	4816	4158	3898	4603	4993	-171	4603	207
43	844	5196	4739	4925	4188	3959	4675	5196	-98	4675	171
44	878	5293	4573	5064	4375	4017	4801	5293	-148	4801	294
45	850	5356	4904	5093	4457	4059	4902	5356	-66	4902	148
46	981	5331	5045	5193	4512	3998	4728	5331	-114	4728	170
47	934	5610	4987	5281	4509	3959	4995	5610	-142	4995	188
48	958	5813	5225	5237	4537	4225	5241	5813	-163	5241	123
49	1013	5754	5268	5453	4759	4360	5335	5754	-104	5335	95
50	1046	5892	5470	5540	4711	4299	5236	5892	-120	5236	179
51	990	5849	5343	5741	4717	4478	5449	5849	-120	5449	129
52	1098	5849	5566	5607	4924	4553	5338	5849	-141	5338	193
53	1050	5968	5541	5475	4957	4420	5600	5968	-170	5600	154
54	1134	6314	5504	5977	5066	4482	5769	6314	-131	5769	82
55	1141	6214	5660	5824	5285	4665	5698	6214	-147	5698	193
56	1097	6286	5678	6163	5302	4569	5891	6286	-135	5891	190
57	1140	6422	5912	5962	5235	4711	5760	6422	-158	5760	156
58	1184	6509	5925	6252	5422	4854	6012	6509	-66	6012	103
59	1185	6713	5836	6118	5331	4903	6072	6713	-73	6072	152
60	1289	6626	6115	6167	5398	5089	6005	6626	-184	6005	155

## Sheet: Figure 1d
Figure 1d
concentration/μM	%inhibition
	replicate 1	replicate 2	replicate 3
120	93.6445	94.1253	94.3875
30	82.0372	82.5831	82.4655
7.5	48.1124	48.4609	45.0791
1.875	19.9434	12.5468	18.6554
0.46875	-8.91099	1.25744	-0.00290402
0.117188	3.07246	-3.05939	-0.981559
0.0292969	0.958327	0.300566	-1.48541

## Sheet: Figure 1f
Figure 1f
concentration/μM	%inhibition
	replicate 1	replicate 2	replicate 3
60	101.68	101.909	101.328
15	99.4535	100.651	101.222
3.75	99.6353	100.015	100.103
0.9375	95.5264	96.5897	96.5307
0.234375	58.2953	57.883	57.7683
0.0585938	16.6851	20.257	13.148
0.0146484	2.86772	2.53812	1.36925

## Sheet: Figure 2a
Figure 2a
	Ct				% inhibition
	replicate 1	replicate 2	replicate 3		replicate 1	replicate 2	replicate 3
virus(negative control)	15.73	15.92	15.76
200μM Boceprevir	30.45	30.35	30.9		99.9942	99.9938	99.9957
40μM Boceprevir	21.68	21.52	21.7		98.0098	97.7859	98.0362
8μM Boceprevir	16.31	16.2	16.23		28.6596	23.2325	24.7523
1.6μM Boceprevir	15.98	15.84	15.98		11.1085	2.41431	11.1085
0.32μM Boceprevir	16.06	15.6	15.35		15.7242	-14.514	-35.2776
0.064μM Boceprevir	15.96	15.53	15.92		9.91555	-19.9835	7.4815
0.0128μM Boceprevir	15.75	15.99	16.17		-3.61875	11.699	21.682
0.00256μM Boceprevir	15.75	15.55	15.72		-3.61875	-18.3947	-5.71155
200μM GC376	29.46	29.58	30.98		99.9889	99.9897	99.996
40μM GC376	32.91	30.35	32.48		99.9989	99.9938	99.9985
8μM GC376	28.55	28.6	29.74		99.9796	99.9802	99.9908
1.6μM GC376	20.44	21	20.12		95.4519	96.8687	94.3706
0.32μM GC376	15.7	15.95	15.91		-7.13017	9.31311	6.86277
0.064μM GC376	15.5	15.44	16.27		-22.4068	-27.4013	26.732
0.0128μM GC376	15.89	15.33	15.37		5.61289	-37.093	-33.4863
0.00256μM GC376	15.89	15.54	15.95		5.61289	-19.1864	9.31311
virus(negative control)	16.6	17.15	16.47
100μM Remdesivir	32.45	32.25	32.79		99.9972	99.9968	99.9977
20μM Remdesivir	31.34	31.67	31.48		99.9941	99.9952	99.9946
4μM Remdesivir	29.35	29.74	29.67		99.9776	99.9827	99.9819
0.8μM Remdesivir	17.89	17.99	18.25		53.5367	56.5326	63.4488
0.16μM Remdesivir	16.67	16.96	16.89		-4.77624	13.6392	9.51437
0.032μM Remdesivir	16.78	16.67	16.81		2.63089	-4.77624	4.55853

## Sheet: Figure 2b
Figure 2b
	% relative RNA copies
	replicate 1	replicate 2	replicate 3
40μM Boceprevir	1.99015	2.21412	1.9638
8μM Boceprevir	71.3404	76.7675	75.2477
1.6μM GC37	4.54808	3.13131	5.62935
0.32μM GC376	107.13	90.6869	93.1372
4μM Remdesivir	0.0223766	0.0172545	0.0180786
0.8μM Remdesivir	46.4633	43.4674	36.5512
virus	105.009	92.5185	102.93

## Sheet: Supplementary Fig. 2a
Supplementary Fig. 2a
Time/min	0.2μM native Mpro			0.2μM our artifact Mpro			no enzyme
	replicate 1	replicate 2	replicate 3	replicate 1	replicate 2	replicate 3	replicate 1	replicate 2	replicate 3
1	33072	69517	72921	-23808	-51120	-17997	-40226	-52259	-38431
2	136675	176663	202893	5848	-31611	1592	-38724	-48783	-55984
3	281245	296869	319065	22375	-16648	36893	-36922	-60249	-40281
4	404168	401024	451022	57031	23349	45746	-46700	-57787	-45723
5	551667	536971	581320	79709	47788	80061	-31761	-57740	-55195
6	660733	625606	700426	103037	74033	90736	-38766	-56392	-52845
7	792851	733894	805112	147268	93551	125528	-38043	-44744	-46967
8	885217	827267	920842	178581	138936	154711	-26678	-53336	-64079
9	1000762	941544	1001132	197273	171716	179777	-35531	-55844	-45389
10	1076650	1009662	1114684	233857	196784	219973	-35417	-62809	-57349
11	1205886	1103914	1214619	268990	218621	231241	-39255	-60155	-49783
12	1286984	1200226	1301936	297380	257387	265740	-42654	-44554	-54808
13	1359888	1294402	1364771	324024	272670	307244	-34998	-51952	-60666
14	1460568	1313217	1474560	348007	312561	317500	-31323	-44482	-62791
15	1508943	1418847	1524650	385560	332171	363911	-37118	-38399	-55489
16	1603505	1490559	1591509	420076	352789	387650	-35903	-47901	-57787
17	1665777	1534231	1643141	446944	385072	426184	-32090	-47377	-39532
18	1711826	1587669	1745922	457579	412084	446505	-37085	-45904	-60611
19	1749849	1690847	1768137	493289	450415	499696	-45630	-47682	-44493
20	1832034	1714186	1810904	526500	469170	510344	-31803	-49722	-49628
21	1853416	1763734	1893711	548792	497624	537733	-34098	-49521	-42847
22	1907481	1830322	1918151	590127	524438	527234	-32597	-36731	-65420
23	1977041	1838260	1948645	625977	560880	576286	-26389	-46965	-60568
24	2011994	1915426	1989499	666598	608153	612630	-28729	-53964	-46451
25	2022037	1913429	2003643	664408	610364	623681	-25340	-40593	-54137
26	2065979	1959120	2050241	697436	654818	664271	-36435	-47221	-50220
27	2091397	1997252	2098119	724347	633278	688051	-40680	-38734	-43433
28	2160575	2028464	2125099	771169	683208	717646	-47120	-45332	-67554
29	2124828	2039988	2136655	766336	689151	723838	-29770	-56537	-61754
30	2196912	2043970	2165409	776160	719316	746804	-37644	-46811	-68860
31	2204232	2064717	2183739	831850	773968	766283	-30586	-43123	-51993
32	2199951	2069376	2195997	835611	764926	805571	-33569	-47115	-41181
33	2255135	2085020	2171727	861588	780410	801490	-38222	-40439	-59268
34	2256465	2138160	2207912	889538	827510	839973	-31096	-42896	-50665
35	2286207	2133695	2227005	902061	864961	879522	-37460	-40444	-39919
36	2275267	2170376	2266125	925014	858167	894995	-29530	-45113	-48724
37	2305610	2230549	2257877	949661	869486	893376	-40234	-51419	-55740
38	2301550	2194327	2274534	961699	887400	919333	-40683	-53957	-48745
39	2370700	2215934	2315337	1004489	930911	953999	-41952	-51797	-58505
40	2328147	2207637	2292669	993629	935356	964829	-38961	-62930	-47919
41	2363710	2252018	2290821	1016963	956014	982427	-41461	-52814	-54758
42	2393440	2253082	2302705	1018128	954949	1006427	-43123	-48365	-45005
43	2391089	2244320	2346150	1041998	994733	1013657	-39312	-51058	-53357
44	2440278	2258065	2333094	1067631	990385	1012710	-38014	-55916	-41955
45	2395971	2296576	2332767	1090501	1024134	1054468	-49860	-59516	-57986
46	2394189	2289378	2352956	1082615	1037749	1053009	-46082	-60167	-52971
47	2421087	2290188	2346144	1129195	1049759	1069629	-45581	-64924	-51244
48	2409053	2302993	2319593	1130833	1078661	1083759	-41525	-60868	-46803
49	2416526	2286018	2391781	1149104	1084683	1115916	-47146	-62080	-50897
50	2433894	2284334	2394392	1144807	1077818	1122163	-42722	-56443	-46303
51	2432188	2298050	2356132	1171038	1107676	1138089	-40329	-49253	-47841
52	2436417	2333878	2421213	1162257	1109577	1164862	-47022	-45992	-56477
53	2395708	2322642	2376207	1170662	1113472	1151814	-42243	-66788	-52510
54	2426181	2316295	2390129	1196115	1138372	1141531	-50024	-58788	-45271
55	2475716	2356170	2427175	1233517	1129182	1193755	-31189	-46782	-35824
56	2448377	2327603	2386511	1235802	1153353	1182067	-43211	-54986	-45743
57	2437355	2329916	2391833	1216508	1186488	1185149	-45173	-53116	-30383
58	2453252	2375094	2400219	1242338	1182312	1215591	-37198	-55433	-46375
59	2450678	2352420	2405681	1261625	1197186	1217158	-46503	-65437	-49469
60	2457454	2332391	2363785	1238935	1210619	1234303	-44788	-50361	-49028

## Sheet: Supplementary Fig. 2b
Supplementary Fig. 2b
Time/min	120μM Boceprevir			30μM Boceprevir			7.5μM Boceprevir			1.875μM Boceprevir			0.46875μM Boceprevir			0.1171875μM Boceprevir			0.029296875μM Boceprevir			no compound
	replicate 1	replicate 2	replicate 3	replicate 1	replicate 2	replicate 3	replicate 1	replicate 2	replicate 3	replicate 1	replicate 2	replicate 3	replicate 1	replicate 2	replicate 3	replicate 1	replicate 2	replicate 3	replicate 1	replicate 2	replicate 3	replicate 1	replicate 2	replicate 3
0	442296	458367	473697	433369	438923	461648	480849	464880	488323	458314	483338	495382	504273	481592	499934	469865	466122	496136	482662	494402	511556	508352	483068	492849
1	356737	358721	430211	355442	351715	357461	410529	403271	422114	416772	456471	421582	453260	424214	444016	427180	446722	441977	433141	439152	443715	446605	442101	449038
2	357332	341384	449779	362562	368655	365067	440559	436680	437401	459347	495915	485677	488118	480518	497993	488296	486712	491133	493358	488205	509682	507957	498391	493258
3	350595	357106	447565	368144	376305	386008	469157	464988	477680	502684	538051	529736	570738	545623	567104	537212	534558	549119	542137	538236	559291	555172	563961	548480
4	364870	354466	443089	370208	372414	370797	488007	506788	509581	548335	579570	565572	634241	587113	589852	585514	594865	588442	591282	592435	619410	608185	596492	608308
5	357969	359322	448682	394601	379853	392913	518708	514981	523379	575946	656087	601642	699703	630747	653109	631717	650297	656954	643457	664494	664261	657865	650086	677502
6	355755	355799	437788	396584	393853	390632	545816	533762	550812	621972	676340	654349	736267	694781	698972	690830	669458	717914	695692	716258	728357	723118	704148	717368
7	363932	357992	453941	398546	404109	396561	552075	561782	582761	678936	726641	686539	782081	743659	767713	736166	749480	747176	755706	761712	773203	753534	743782	777533
8	359432	357542	448353	392383	414248	423867	587166	594389	609406	716283	771470	719368	845015	787041	805152	787166	831855	815733	809418	810962	820173	821034	811880	826644
9	361811	356548	437301	410386	418079	425169	621817	618541	624027	746320	802336	781907	902993	858908	872653	830010	861639	859108	847828	855988	865028	847515	891737	864134
10	371348	366251	444479	420907	418939	417675	627276	625351	658054	773569	837110	786468	940651	901821	897751	865198	906873	928430	896878	886160	935825	923482	905362	921951
11	368098	375983	454528	433637	426042	423089	657852	676538	695325	815849	882281	835450	1009023	896349	936862	934290	942002	955713	955503	945160	973384	974723	950787	979323
12	373672	359710	449112	428011	435622	453974	677679	670517	706748	829398	925232	877159	1052959	981887	978402	968509	997389	1003830	1006072	992557	1017622	1030918	1010958	1015066
13	372715	368910	452182	445974	452152	460165	703275	692598	729302	890263	965280	899568	1091310	998057	1061641	970773	1053765	1037576	1029796	1060428	1087376	1059147	1038905	1050354
14	382904	386339	465504	449892	461361	455197	732362	711370	735984	923354	995585	946516	1132816	1060820	1062887	1045882	1083540	1103820	1072628	1087850	1113671	1098280	1074674	1092068
15	384816	378760	469202	468396	447268	464827	753139	733711	786839	967179	1038238	975091	1191892	1097539	1127513	1101136	1145836	1130058	1094285	1109198	1131116	1164923	1116220	1139617
16	395332	385246	466835	461603	476018	464611	768394	765394	806926	984321	1048865	1010811	1257412	1141371	1157640	1128395	1179805	1191641	1190025	1159819	1191514	1171554	1140793	1202294
17	392404	390578	467660	465931	489901	478347	792600	810682	827252	1025145	1091970	1040958	1288672	1171137	1211803	1188516	1201501	1227830	1181420	1195991	1230608	1235198	1168478	1222011
18	396571	373696	470761	484855	470132	501192	823405	802784	848061	1034804	1168227	1114386	1320292	1206522	1235619	1186024	1253975	1263546	1221147	1240559	1269350	1287920	1242170	1286967
19	400479	375069	476334	477672	497580	491850	825582	823556	847291	1088783	1153927	1107037	1358108	1256420	1272650	1245480	1279884	1277759	1266542	1273211	1302856	1284223	1249355	1310588
20	398443	403316	482011	511273	512834	495557	849847	840728	886591	1129103	1220513	1161357	1395978	1298287	1300950	1271642	1325719	1313465	1311941	1313204	1333589	1333875	1301717	1330656
21	411787	394755	483071	516363	506571	514360	869291	876683	896857	1138280	1234019	1179601	1448626	1309541	1353969	1295197	1383149	1333804	1350013	1336896	1366171	1374920	1336549	1351637
22	404366	406089	501767	512508	517621	520030	905845	907033	941742	1169160	1285223	1199592	1442964	1373028	1385476	1337802	1377200	1388124	1367377	1369594	1395669	1395342	1359588	1395159
23	401196	401303	493426	535389	517500	531998	923212	929578	959317	1189983	1305529	1207738	1511872	1398612	1424787	1390789	1425136	1415502	1378875	1415080	1449952	1434887	1359255	1428734
24	393516	389711	488692	538987	540513	544416	939754	933470	970915	1221775	1339728	1233996	1497932	1429444	1448182	1414716	1439359	1461728	1437173	1424581	1460218	1443909	1422036	1455234
25	405141	401117	505007	518741	550359	553431	968282	962676	973606	1272026	1381276	1277256	1528911	1464415	1461970	1418041	1484039	1464040	1452250	1454978	1500662	1492308	1433126	1456216
26	413075	403670	500173	538745	532179	557741	982042	962236	986593	1266806	1378216	1289293	1578700	1499706	1512063	1453485	1522146	1493606	1509950	1484475	1545581	1487732	1453038	1524426
27	412542	401710	501598	575920	560322	562868	981978	997499	1009793	1302846	1440168	1321141	1600355	1510830	1519860	1487834	1504054	1531470	1516237	1514600	1564810	1532712	1507482	1543117
28	414400	412788	508606	575724	570003	574721	1008825	1010756	1048501	1310623	1406774	1340260	1624909	1550147	1584761	1535562	1592213	1546682	1573592	1580801	1574570	1574767	1526030	1553894
29	408754	416396	500240	576854	577773	567705	1044255	1029625	1057722	1312279	1492909	1370511	1634575	1579454	1585102	1550402	1592655	1606185	1577072	1568415	1625596	1588343	1552319	1573869
30	416219	419718	510765	587988	593719	591759	1045075	1050539	1069390	1375276	1485575	1381065	1687755	1598150	1611883	1542450	1618417	1658369	1571195	1562839	1640143	1624107	1539976	1599790
31	427139	410075	515388	584128	583269	600487	1059743	1051197	1090346	1370994	1492152	1413586	1705047	1636627	1630897	1555034	1644068	1617160	1631998	1590226	1653033	1663959	1573207	1621275
32	426988	424431	527511	584266	593417	604130	1080505	1076855	1104366	1419204	1548788	1422848	1725281	1639114	1667722	1629073	1675518	1654871	1632683	1636041	1695846	1663416	1588815	1683932
33	423536	437676	527006	599386	597837	615106	1109126	1114105	1149395	1432257	1523579	1480185	1754596	1663089	1694277	1593063	1715749	1675416	1668755	1633339	1690814	1669149	1606217	1667892
34	441933	418668	525927	604270	628398	620356	1106898	1139330	1167748	1460170	1583646	1494736	1759225	1738478	1677709	1667742	1714940	1740609	1672298	1674224	1719183	1724955	1649188	1736496
35	434514	417859	527095	620416	627370	625937	1138229	1126850	1176604	1464442	1590270	1469282	1805507	1704007	1734312	1653802	1743864	1734583	1743728	1665928	1743771	1728392	1646300	1719631
36	432226	428360	535744	620808	629967	627019	1143513	1139384	1187406	1507035	1644732	1540064	1836362	1733348	1734805	1671688	1774611	1754894	1750858	1697171	1790801	1738269	1653690	1732315
37	432226	436499	555044	632074	644588	641445	1160987	1177392	1182722	1488974	1616892	1509911	1848078	1751112	1779891	1724432	1780841	1771493	1770022	1700266	1807265	1777006	1677286	1725960
38	445668	436705	544136	654044	645032	660071	1171022	1180323	1208139	1536324	1683970	1568700	1889666	1788344	1801664	1714112	1817166	1770608	1793794	1751732	1819736	1790419	1701530	1765135
39	452383	427385	555014	645216	658440	669221	1191911	1188006	1243217	1553010	1700839	1580605	1887940	1803366	1801130	1742429	1847562	1832237	1777673	1757908	1853823	1820982	1720642	1780415
40	443144	422793	566892	652091	651878	647426	1194749	1200565	1259666	1544993	1686103	1566461	1923588	1843960	1809521	1726360	1863653	1836566	1826301	1787109	1864656	1779630	1725860	1758871
41	457237	444514	569368	657322	681815	664637	1220918	1218301	1255627	1554469	1734640	1591120	1927250	1862537	1860476	1765011	1874295	1869919	1846552	1782853	1851660	1834513	1712066	1837887
42	454362	455958	554372	671043	676396	670454	1247970	1245929	1254501	1606838	1767707	1621649	1936918	1862494	1890886	1783707	1890023	1907162	1847869	1820190	1892273	1845330	1746072	1818885
43	452203	446068	561928	683196	679290	689991	1261325	1262901	1274025	1619596	1772782	1619000	1989223	1893559	1867407	1779691	1920673	1906566	1912284	1816003	1928819	1874435	1760660	1830763
44	454772	444396	572941	676201	704526	698874	1272082	1246230	1285077	1599450	1800238	1637049	2009555	1920622	1918121	1809946	1934194	1885532	1907192	1830194	1924110	1900914	1791079	1858502
45	463734	451384	582912	694040	679673	704560	1296949	1286427	1312275	1629647	1838726	1650112	1987614	1886144	1917700	1823555	1931826	1910327	1887023	1860897	1920598	1888766	1783984	1877362
46	456264	444817	599572	681453	703489	704936	1297777	1273546	1335732	1658839	1801540	1648399	2047099	1922877	1911203	1836623	1929965	1922653	1900721	1842971	1925451	1895639	1815531	1868106
47	461773	468148	591136	711632	720727	721684	1287434	1314501	1342698	1688575	1831869	1669675	2045988	1941699	1924150	1812338	1998063	1943588	1941102	1867169	1954478	1936259	1838532	1906011
48	458941	472425	585062	734849	744910	714053	1319361	1307534	1372228	1675075	1838699	1684403	2057758	1933087	1934615	1862122	1993753	1957985	1945530	1873227	1948678	1927323	1788884	1887473
49	467649	463655	596019	721660	729334	732212	1324211	1309291	1374107	1727768	1861246	1697821	2069308	1959206	1979388	1844688	1997510	1961956	1932263	1914215	1960644	1966468	1850285	1903925
50	467775	470612	591192	727452	738417	722165	1342742	1347439	1391608	1711477	1879084	1715365	2096198	1980874	1968621	1877518	2051111	1993786	1960746	1891540	2000217	1941778	1833696	1920374
51	465908	467065	596294	722119	740756	738272	1370971	1324407	1393187	1713781	1898021	1688881	2098862	1988185	1980317	1870342	1990132	1975526	1971964	1912511	1990162	1974138	1842038	1931421
52	490620	482419	605336	735776	748912	756932	1362906	1365645	1419010	1697352	1908302	1727327	2068919	2031707	1979615	1900837	2042804	2028760	1941148	1918740	2010251	1977034	1868577	1930604
53	477481	492518	591670	739962	761894	744979	1367199	1355965	1421601	1702743	1927060	1714972	2118218	1990532	1958767	1874131	2038702	1980429	2019787	1919392	2021045	1986520	1837301	1941970
54	479403	493483	597426	739045	761549	759852	1396280	1363280	1424568	1745005	1945113	1765076	2137297	2047126	2013432	1902366	2067956	2039011	2001069	1929388	2025616	1994773	1834023	1934620
55	475442	495589	605317	756597	760724	750759	1375967	1370912	1411283	1701390	1932454	1739152	2093913	2048900	2041750	1889527	2044094	2046627	1983983	1910344	2029421	1973650	1853366	1938334
56	492648	503419	633788	767740	789476	769950	1395542	1419485	1437909	1731919	2008100	1760088	2128464	2008933	2018511	1913644	2082874	2059372	2005932	1921882	2039766	1996892	1862108	1966727
57	493095	480814	627900	773671	788064	780508	1416451	1398350	1424129	1741890	1962882	1764414	2134604	2022396	2051481	1929354	2079604	2042482	2017154	1946740	2078019	1999712	1909802	1950207
58	484716	471755	615847	767757	797279	779465	1425298	1398228	1481565	1727503	1964675	1762669	2154479	2072055	2076237	1948513	2068142	2046343	2045616	1965505	2053452	2023746	1898745	1973617
59	496020	502323	621861	791411	802907	772472	1419600	1385006	1476361	1748244	1978207	1760359	2132992	2068498	2061985	1921635	2081136	2057459	2050001	1942643	2089844	1990430	1882064	1971862
60	507512	498231	645339	780976	804088	800503	1429731	1401712	1480187	1789902	1976027	1774403	2170202	2089217	2066059	1923115	2086699	2042508	2058118	1967904	2087333	1989247	1897165	1971440

## Sheet: Supplementary Fig. 2c
Supplementary Fig. 2c
Time/min	60μM GC376			15μM GC376			7.5μM GC376			0.9375μM GC376			0.234375μM GC376			0.05859375μM BGC376			0.014648438μM GC376			no compound
	replicate 1	replicate 2	replicate 3	replicate 1	replicate 2	replicate 3	replicate 1	replicate 2	replicate 3	replicate 1	replicate 2	replicate 3	replicate 1	replicate 2	replicate 3	replicate 1	replicate 2	replicate 3	replicate 1	replicate 2	replicate 3	replicate 1	replicate 2	replicate 3
0	421861	411978	400597	401407	404930	375613	431738	421412	425567	486310	463474	437607	486847	497085	482765	496770	496254	478162	484006	483877	472559	481842	491601	458615
1	378465	395237	394726	324713	324406	318334	332139	326715	338626	367865	367566	376345	433111	430057	428726	437321	436071	410192	433692	423513	435472	430115	436983	418821
2	369378	378043	367552	315517	329500	331714	312802	331158	349723	385241	376531	372882	459304	459052	473892	492514	477517	477889	483888	499408	498010	483667	479012	471024
3	378830	372307	380485	312934	340540	330063	327794	336770	332248	388394	396957	378041	498282	511453	509528	529385	516691	516210	540877	542556	542031	529050	547202	520600
4	376454	390883	391338	316467	346311	335906	316675	324015	335836	388179	381174	388491	531150	537710	527602	565405	573275	556826	585918	588297	597913	589661	602937	575653
5	366392	382359	391270	306069	343699	326485	324845	328896	335461	397790	389968	390824	551976	579824	569504	648738	601672	605296	643707	649009	640872	648024	654102	631939
6	384865	379870	392608	299893	343595	322447	332877	330965	336444	393330	388381	389676	574864	595555	588057	681784	664172	673924	690717	693644	684731	703194	703345	676061
7	375449	388044	386960	304201	336820	335034	320086	335786	344160	407458	389245	395810	607184	607720	629048	729936	707374	700569	739512	748124	741225	757564	762713	727700
8	380410	384818	365174	311327	351587	338791	323315	331400	339811	408913	410284	392791	629965	656920	644311	752891	732037	753682	796729	798214	798006	805762	792913	766821
9	369279	378638	365752	306406	326400	336436	314166	332507	333127	409194	396175	390623	651268	651704	655719	792435	789444	791390	821917	851630	846596	847253	849968	826892
10	356619	385706	353682	301099	327014	319927	337266	323229	339773	407133	407877	406455	665738	684492	679597	835613	808069	827329	874240	893277	905166	913938	908901	863711
11	377477	382910	403158	302891	347626	328451	327842	329845	340236	405842	390293	376535	674814	700131	694680	872115	866833	867414	924844	963779	922045	969238	964506	911576
12	377138	369175	364483	310216	342882	319951	318043	321491	340465	422621	382466	393656	711285	699869	725813	958450	893649	904770	980193	970558	984538	989676	1007888	958384
13	374847	371862	366703	315112	353806	332008	323270	321301	336939	397804	396449	390050	721605	736683	745877	959169	922293	943701	1031627	1027750	1043851	1015948	1062288	1026251
14	371464	373814	391900	308665	325233	328490	325237	332895	326862	421695	390963	395926	721299	739083	764389	992569	969510	980477	1055644	1078778	1049187	1078459	1095121	1031696
15	365030	370868	365917	315629	340544	319540	326852	323753	334025	435803	413659	409751	751512	757819	781665	1031733	985521	1025893	1099551	1115091	1105524	1109605	1153823	1084122
16	365473	363354	386348	315049	338843	320794	332309	323053	344427	417518	406131	411052	757742	788325	777307	1072795	1022705	1062032	1149863	1145634	1156404	1147710	1191357	1136216
17	360277	361823	359869	316826	330930	325031	328917	337670	332028	406575	406769	405924	782424	783022	797694	1081119	1036652	1074310	1174401	1212157	1184882	1215226	1210227	1165287
18	365870	368121	382436	312885	339754	317217	318658	334647	345052	427057	403831	407090	797160	808877	813426	1125021	1077149	1127814	1203288	1240509	1231593	1245442	1245130	1182880
19	353252	380096	362027	312474	343370	317061	319737	322672	322397	405516	408810	408983	815618	828395	834912	1141570	1117399	1163953	1231350	1268354	1250782	1259702	1309757	1219374
20	357112	371288	386723	318810	339607	324719	318114	318296	329763	429487	405974	408111	826094	848281	839746	1180358	1130559	1162737	1305507	1272999	1295119	1316627	1347936	1269447
21	369577	366147	378529	310696	329288	322681	328478	326913	347889	434977	419572	410791	834137	851442	842673	1193378	1164822	1197733	1299574	1331282	1312796	1341645	1348642	1300110
22	369225	370126	365726	302310	327930	324929	331348	329125	343094	434948	413371	408285	842283	869432	860785	1229754	1178370	1241417	1348236	1344665	1369059	1358563	1377188	1303059
23	361709	367317	360846	318810	336757	326471	321378	348292	341625	420414	422766	409561	870980	871746	877626	1259506	1227711	1293574	1368302	1366550	1402806	1398908	1428688	1363752
24	352730	357849	363325	309998	319921	307166	326689	327580	345486	412312	401274	415043	870436	859580	892471	1287907	1252939	1302734	1408800	1413160	1422966	1461973	1475355	1404324
25	369011	376221	358124	316065	335755	308726	327150	317064	334162	423519	406397	414099	877970	890517	883772	1310787	1277034	1316139	1412510	1442730	1451526	1444559	1485376	1410741
26	376336	373075	382542	284066	324960	304793	319636	335981	332417	424511	413295	419987	884385	883845	911347	1324931	1287615	1316363	1424935	1480276	1476516	1470688	1485908	1425572
27	361233	361558	363712	301315	331522	312879	330394	329409	347306	423247	406266	418004	903023	913700	920670	1340790	1289920	1361478	1488991	1501596	1485183	1506743	1542920	1461915
28	367598	381526	371722	320446	321898	310273	317758	324296	353906	432738	408459	432533	909581	922647	931954	1386891	1359079	1394022	1485626	1532164	1520652	1533962	1595620	1480865
29	358154	370669	380978	312448	323436	300276	326836	332932	344191	439043	419844	421746	914334	924091	946424	1411857	1373123	1418184	1531220	1552421	1560846	1566152	1597776	1551143
30	350390	352451	382210	302635	323437	305063	330490	315462	347415	428936	420296	412397	930198	942026	942180	1420308	1408828	1451820	1537791	1569099	1576760	1569505	1590861	1549465
31	361343	363460	383222	301706	328126	310872	321330	324635	337435	425033	409804	411432	940158	948710	951678	1401832	1392677	1434088	1572022	1597423	1595038	1584867	1626742	1536165
32	371432	361732	364720	304095	325785	311877	327462	327389	335357	426254	419604	424633	906173	967327	984870	1446397	1443512	1475602	1587920	1632844	1634001	1636147	1695212	1564299
33	361741	382692	365509	298910	331984	303960	323776	326815	355307	426289	405215	414522	942662	960687	962783	1470094	1436822	1484500	1601034	1642190	1647083	1645135	1689400	1595446
34	371560	373529	354071	303675	332833	310436	336399	324556	347860	435345	424288	423154	972798	994882	974120	1494571	1455770	1522580	1633145	1639008	1677019	1677501	1732681	1623501
35	364991	364376	365347	304768	319185	314063	328471	327579	344232	434679	431169	412644	983766	969152	982815	1503707	1464192	1518225	1642403	1656532	1695326	1663674	1710398	1653112
36	369181	380107	357964	298795	332081	308552	337000	326627	354777	430702	442920	425708	985326	993768	1020148	1510323	1487995	1532398	1661867	1676816	1726020	1710267	1764440	1647804
37	361444	371748	361787	303366	319860	311824	318280	324098	355081	438448	421088	416415	983357	972297	1026104	1550256	1520386	1530140	1731135	1704518	1715334	1717491	1765712	1677578
38	358208	362542	373986	309796	329238	306250	333449	335318	347979	430421	426675	432095	1006131	988588	1030685	1542458	1554287	1594125	1726976	1708492	1741986	1713733	1807251	1660139
39	366684	363340	359012	301630	331310	300957	318590	328764	352631	447550	433461	442766	993352	1007078	1024577	1597578	1546557	1593210	1720156	1750099	1775247	1741402	1817260	1688953
40	362490	372300	383184	306901	318533	314330	335400	331856	363253	429391	421410	417088	1032375	1004771	1033741	1565818	1533236	1600229	1755479	1731774	1776652	1771321	1822883	1682490
41	358163	366081	365434	302379	324331	304779	325660	342896	333636	441405	432553	420913	1025897	1017599	1071572	1624758	1602834	1625774	1762735	1771050	1789073	1765666	1854614	1732651
42	376184	384998	356421	300777	336563	313147	320793	337909	338942	437658	435558	435621	1051484	1031212	1071221	1617844	1594006	1666764	1793237	1817700	1803038	1800783	1863435	1748628
43	357066	371243	387680	307162	326577	299131	328787	339266	344754	452846	447720	436066	1038282	1033668	1060678	1655283	1591247	1672092	1783409	1799226	1818334	1798673	1898274	1769164
44	355598	369308	367565	309184	322784	312755	328318	329846	344828	442408	439571	421547	1066134	1049757	1071372	1702693	1627190	1680508	1794362	1814456	1857272	1817155	1898138	1770919
45	370252	367477	359386	307607	318361	302865	319814	334811	336923	446723	422832	433274	1060749	1055992	1062323	1656682	1632207	1686434	1792398	1811079	1852161	1848959	1890852	1778045
46	367869	356323	362493	300676	330852	320125	328754	326004	350659	435323	422074	429627	1073938	1046876	1105975	1676022	1682940	1712060	1806378	1833260	1844217	1833657	1920371	1805441
47	349006	366007	361375	302014	322396	294192	327804	336520	340959	444065	435167	440133	1064033	1043017	1098608	1682128	1692928	1705518	1875377	1875359	1872286	1868458	1903691	1792990
48	367898	360287	380211	299202	329843	305677	327192	330416	345635	457923	432110	433246	1067283	1078534	1094006	1689612	1670006	1727255	1849830	1861542	1893521	1887885	1939191	1800822
49	375202	365892	366069	300633	337160	305966	317559	327514	348728	444074	445081	443164	1098167	1077953	1114834	1713205	1674626	1760240	1861185	1869302	1887010	1869013	1964768	1818515
50	358655	367313	364234	308845	323755	306232	325134	344286	337629	436711	424124	437553	1092846	1096225	1105902	1728932	1707147	1757380	1893132	1875579	1934178	1904666	1954990	1807372
51	357018	359258	360138	302514	334686	314313	325626	323424	337794	441961	427258	426857	1077446	1069905	1117578	1712621	1676536	1740907	1889473	1892818	1918514	1850232	1969694	1816854
52	362788	374630	361005	306662	333818	305874	337719	329333	339684	443521	435681	440095	1092966	1103859	1135568	1746329	1712731	1784510	1890612	1908972	1931250	1914229	1967556	1819056
53	373382	358092	360680	306637	316563	312310	327410	338887	344095	451680	430319	436854	1112489	1109392	1135645	1717342	1689062	1746287	1897353	1914556	1910482	1867326	1952146	1827353
54	365715	366892	355902	297900	340805	311962	327916	330942	355125	453826	435879	455314	1127447	1113070	1132436	1749529	1719342	1765481	1908220	1940173	1973787	1898900	1991227	1858572
55	354400	363583	368738	301511	329884	303523	318794	333541	355164	464986	438890	442030	1127356	1112552	1132920	1744359	1714273	1794884	1924692	1924541	1941836	1919750	1998939	1829343
56	360884	365670	359390	310018	311134	314632	320041	322089	347061	459186	440218	448683	1151157	1134551	1139984	1766146	1731986	1795043	1926947	1943837	1956197	1960086	2002084	1885822
57	362954	375946	381069	310188	330849	306363	324563	332293	349403	452323	450883	449028	1138582	1127991	1138288	1770962	1739068	1793973	1925598	1933884	1938948	1917499	2022290	1860685
58	372809	363752	370991	299172	328495	306059	335365	331719	345651	457597	444088	442542	1118534	1125139	1157448	1791814	1764182	1796241	1924760	1939266	1968016	1940402	1991160	1834664
59	371563	379580	366336	300045	328543	305844	336148	337451	340226	471013	455120	446132	1146760	1128192	1167451	1780861	1734893	1799076	1938919	1944170	1980075	1941606	2005187	1847050
60	347617	377014	373039	296400	327544	310271	324465	325287	336221	453224	441812	438699	1140393	1120328	1177842	1778100	1756057	1799714	1957139	1974245	1980627	1934917	2014273	1880803

## Sheet: Supplementary Fig. 2d
Supplementary Fig. 2d
Time/min	50μM GC376			20μM GC376			50μM Boceprevir			20μM Boceprevir			no compound			no enzyme
	replicate 1	replicate 2	replicate 3	replicate 1	replicate 2	replicate 3	replicate 1	replicate 2	replicate 3	replicate 1	replicate 2	replicate 3	replicate 1	replicate 2	replicate 3	replicate 1	replicate 2	replicate 3
0	479001	515780	485670	535177	447043	458102	476048	491154	466479	478007	488182	447512	460496	490455	534859	399329	422386	422657
1	461996	468332	476214	474748	450501	458348	432388	460493	432192	434533	437764	424899	468146	475093	479570	360898	370976	374794
2	525488	515893	523835	512672	499429	503730	483150	514239	473685	472176	474444	447123	507823	535189	514411	343345	378920	368300
3	578457	549036	560386	550434	551866	553628	506082	536586	512329	511647	522410	501725	572207	565580	571002	359048	359786	362092
4	610186	624515	600614	593559	581756	584178	544418	568194	531464	529232	537070	528539	602318	607594	614290	353606	373765	371360
5	646346	651615	672184	643432	661220	632621	574200	589199	574943	577210	591801	556646	640138	655088	646410	344134	363912	355017
6	704959	688601	698352	695955	669287	681547	598825	625112	621985	604462	621581	584484	687356	691628	691596	346484	363527	369354
7	740750	742003	740531	720575	738687	716356	627535	651823	642694	641702	634503	618032	729035	729489	733388	352362	367814	357153
8	784846	750238	783658	786300	777697	760171	673812	682331	675828	647053	674765	646180	778924	773285	767622	335250	368936	353139
9	828519	840155	827891	813514	807128	808116	709731	721892	723395	690470	695521	696456	810948	801818	826244	353940	367069	362634
10	868737	877380	882297	866946	856331	835436	747910	746488	750167	722431	728732	729569	864618	870191	873603	341980	357618	357678
11	908842	908809	912459	921696	912175	900035	771819	785824	772685	729976	771554	749276	893297	917209	896202	349546	361196	355131
12	972484	976847	964048	970733	920613	946636	806227	828517	829694	776338	804901	806102	930508	935338	958476	344521	365689	368291
13	1009389	1018316	1005588	976241	977296	974722	857602	898521	848448	817655	811457	812529	977375	942218	966229	338663	342011	357161
14	1074455	1049054	1023815	1017394	1019231	1018037	872189	898391	885061	824225	849706	847730	1038153	1050454	1035163	336538	355489	372961
15	1105176	1084316	1088697	1088706	1085916	1091052	910856	953284	918621	849396	896632	902727	1065898	1082287	1068054	343840	363973	347530
16	1140275	1137290	1125593	1116555	1098951	1119269	909274	954813	946566	917401	911982	911070	1099998	1107630	1085691	341542	361330	352559
17	1201540	1196449	1201319	1178431	1146216	1149259	945436	982042	993048	951532	957212	965423	1147181	1141830	1156886	359797	369150	361380
18	1216321	1217064	1227660	1228222	1201670	1202838	1008362	1037466	1023570	960075	974116	982281	1196488	1185849	1202216	338718	360556	353546
19	1262365	1260146	1287643	1235024	1249932	1240908	1022158	1045472	1073606	983576	992153	1039061	1210956	1220088	1274389	354836	345593	351695
20	1322873	1298887	1302538	1258096	1267969	1282383	1064661	1092492	1083832	995711	1024040	1041624	1250556	1268933	1273809	349701	359970	352139
21	1338503	1343790	1364553	1333342	1294365	1314812	1113924	1121732	1108971	1032404	1054260	1082778	1314380	1288099	1321254	356482	369158	360697
22	1392149	1399957	1384684	1361633	1349690	1374727	1119089	1165869	1150530	1040142	1106588	1106660	1360600	1363417	1352562	333909	370876	352115
23	1417069	1431117	1424059	1413405	1357954	1388176	1155676	1181500	1170165	1085649	1140148	1158440	1414774	1391179	1399862	338761	357933	357749
24	1483452	1480342	1465114	1446955	1441556	1433663	1218930	1208546	1233292	1126401	1144377	1176001	1458833	1431568	1446277	352878	371847	361072
25	1521055	1541136	1490368	1491114	1484828	1490687	1230391	1273492	1247139	1156284	1183142	1221760	1472926	1488718	1493694	345192	365560	356582
26	1569473	1581109	1562719	1507449	1502430	1552376	1255062	1287536	1281825	1189072	1188776	1257791	1506228	1488812	1518837	349109	358260	366384
27	1609457	1624768	1568406	1564064	1531223	1569844	1282510	1283901	1305733	1186492	1202499	1256433	1559406	1546353	1545996	355896	368778	363262
28	1632973	1638673	1617494	1622509	1577608	1584492	1302387	1320798	1360732	1189534	1241269	1296044	1545760	1582427	1609954	331775	368943	359181
29	1640015	1668473	1687471	1628728	1602134	1636286	1338401	1383390	1372807	1291512	1264967	1335685	1568347	1614986	1636210	337575	361123	350089
30	1701681	1704381	1696117	1697150	1637568	1646470	1395180	1412880	1385391	1283484	1318608	1376488	1635396	1658118	1665283	330469	374494	348300
31	1742754	1747837	1749420	1712186	1683350	1700334	1393711	1430458	1408564	1290551	1313896	1370659	1692666	1665189	1703668	347336	365775	366232
32	1770906	1805504	1766279	1767106	1728383	1747521	1459418	1452643	1481093	1343004	1354101	1390916	1713344	1731302	1754026	358148	357220	363837
33	1828784	1840852	1785540	1791943	1754132	1805770	1465895	1497867	1506884	1360052	1377789	1456787	1755400	1750060	1771025	340061	356324	358443
34	1826666	1901933	1842263	1815960	1813574	1835874	1490089	1532730	1517835	1381093	1404156	1483339	1809767	1818610	1857148	348664	364604	360664
35	1893332	1921552	1885226	1893208	1865962	1830622	1517106	1535506	1555047	1401349	1414548	1523101	1829762	1826856	1862649	359410	362849	359852
36	1951184	1956223	1931015	1908738	1874418	1896295	1539590	1595718	1595886	1435994	1452351	1534666	1869862	1851550	1876598	350605	375687	360041
37	1956658	1986714	1995193	1927309	1916861	1944063	1582413	1619067	1648729	1433282	1464411	1592037	1908909	1923674	1917923	343589	369576	339317
38	2014192	2008515	1982608	1997018	1905857	1958609	1600581	1627699	1646530	1451927	1502664	1606198	1938433	1921062	2005855	350584	368222	365714
39	2050694	2034306	2038535	1973688	1942136	2028077	1650004	1654615	1693884	1506168	1544046	1640223	1974991	1987658	1976200	340824	374735	347679
40	2072017	2093092	2102872	2032722	1999709	2040487	1658082	1709205	1717708	1550790	1533243	1679310	2030354	1996826	2055113	351410	375656	356849
41	2109458	2138234	2070977	2056342	2021310	2030955	1688569	1707954	1748153	1547668	1577531	1667641	2007311	2023145	2077191	344571	372066	358412
42	2121617	2174006	2150021	2091540	2058654	2092411	1730332	1782552	1776334	1589881	1603875	1710019	2104847	2086933	2122754	354324	369804	368198
43	2216190	2201434	2162074	2146625	2104149	2162586	1754658	1788664	1813604	1594773	1625937	1728441	2081103	2090514	2122752	345972	372822	365832
44	2227162	2234057	2199873	2166455	2157792	2138802	1800433	1788788	1807838	1660068	1661164	1782617	2119439	2114701	2163828	357374	376772	380488
45	2258902	2261728	2236382	2190337	2197117	2192533	1807145	1856002	1856908	1643390	1658573	1802008	2188411	2175700	2207862	341343	373480	355649
46	2286263	2291285	2267853	2242369	2222348	2214473	1810342	1847466	1889587	1676660	1701988	1814141	2219985	2234112	2236976	346358	364851	380240
47	2314834	2338001	2325777	2271916	2234658	2301552	1846084	1900267	1914634	1692375	1713818	1833196	2275522	2246762	2288184	348085	362160	352869
48	2370439	2374920	2342011	2297321	2302612	2312046	1883865	1940848	1931873	1703290	1746645	1863014	2272418	2261796	2306074	352526	368719	372054
49	2400719	2409111	2364502	2330103	2335877	2353172	1922511	1929552	1970474	1745625	1803820	1911626	2288557	2321312	2358852	348432	370962	355841
50	2425256	2447096	2383198	2391726	2349177	2348680	1936506	1976371	2002755	1777848	1807391	1919492	2339309	2349482	2354060	353026	375733	376069
51	2461312	2484650	2454502	2409932	2381013	2425995	1961903	2001949	2052782	1774774	1795773	1947602	2388656	2380191	2428012	351488	375102	368319
52	2524944	2511702	2465043	2460540	2431293	2438185	2033872	2035119	2075301	1833036	1868991	2006096	2398732	2387986	2467200	342852	371418	357567
53	2547589	2549963	2521903	2468619	2443608	2468374	2036664	2077011	2053923	1846900	1883462	2000206	2470916	2419969	2480161	346819	365528	357132
54	2561850	2589762	2514976	2491359	2453350	2465939	2030973	2089368	2102521	1887697	1883780	2025738	2470504	2462835	2499721	354058	375645	360850
55	2620617	2615168	2536587	2504121	2477628	2494137	2066254	2092986	2122557	1905772	1893199	2036673	2513118	2480698	2546062	363505	365697	367585
56	2673834	2625654	2626674	2549871	2498636	2554307	2077480	2148442	2177133	1939369	1919080	2076789	2547584	2577629	2558939	353586	383781	371612
57	2667960	2684306	2609470	2584346	2570394	2549818	2128260	2133870	2157708	1926947	1946550	2122105	2583105	2553191	2610751	368946	383652	359732
58	2690465	2718842	2664868	2637552	2599208	2604240	2128754	2190706	2169632	1941352	2008843	2131111	2587423	2580730	2634295	352954	357892	359913
59	2748070	2751118	2698919	2619957	2595586	2661805	2191304	2267553	2218126	1969737	1975215	2153646	2594204	2617739	2640568	349860	375756	353310
60	2769258	2759050	2748392	2658918	2662016	2666392	2205738	2242508	2257681	1991733	2041615	2183830	2647671	2643178	2691930	350301	380033	354998

[truncated: 1 more sheets: Supplementary Fig. 4]
